# Supplementary material for: Finding karstic caves and rockshelters in the Inner Asian mountain corridor using predictive modelling and field survey
Source: PLoS One. 2021 Jan 20;16(1):e0245170. doi: 10.1371/journal.pone.0245170 (PMC7816991; doi:10.1371/journal.pone.0245170)
Supplement: S1 File — (TXT) [file pone.0245170.s001.txt]

Аннотация

Территория внутреннего азиатского горного коридора следует за предгорными зонами у северных границ внутренних гор Азии, соединяя две важные области для эволюции человека: Ферганскую долину и Сибирский Алтай. Предыдущие исследования показали, что внутренний азиатский горный коридор, возможно, был своего рода убежищем из сурового климата во время плейстоцена. На сегодняшний день в этом регионе имеется несколько датируемых памятников плейстоцена, но большое количество карбонатных отложений предоставляют возможность для обнаружения пещер и грот, которые обычно сохраняют хорошие стратиграфические последовательности и органические остатки. В этой статье мы представляем две модели для прогназирования особенностей карстовых пещер и грот в казахстанской части внутреннего азиатского горного коридора. Модель 2018 года использовала комбинацию литологических данных и неконтролируемой классификации рельефа, в то время как модель 2019 года использовала местоположения объектов по результатам наших полевых работ 2017-2018 гг. в контролируемой классификации с использованием классификатора минимального расстояния и морфометрических характеристик, полученных на основе модели цифрового рельефа ASTER. Мы представляем результаты двух сезонов полевых разведовательных работ, используя две итерации моделей карстовых пещер (2018 и 2019 гг.), и оцениваем их эффективность во время разведки. Мы пришли к выводу, что этот подход значительно уменьшает целевую область для пеших разведовательных работ.
